# Supplementary material for: Chrysosplenium sangzhiense (Saxifragaceae), a new species from Hunan, China
Source: PhytoKeys. 2021 Apr 16;176:21–32. doi: 10.3897/phytokeys.176.62802 (PMC8065015; doi:10.3897/phytokeys.176.62802)
Supplement: XML Treatment for Chrysosplenium sangzhiense [file phytokeys.176.62802-treatment1.xml]

<!DOCTYPE tp:taxon-treatment
  PUBLIC "-//TaxonX//DTD Taxonomic Treatment Publishing DTD v0 20100105//EN" "tax-treatment-NSO.dtd">
<tp:taxon-treatment xmlns:tp="http://www.plazi.org/taxpub"><tp:treatment-meta><kwd-group><label>Taxon classification</label><kwd><named-content xmlns:xlink="http://www.w3.org/1999/xlink" content-type="kingdom">Plantae</named-content></kwd><kwd><named-content xmlns:xlink="http://www.w3.org/1999/xlink" content-type="order">Saxifragales</named-content></kwd><kwd><named-content xmlns:xlink="http://www.w3.org/1999/xlink" content-type="family">Saxifragaceae</named-content></kwd></kwd-group><mixed-citation publication-type="journal"><person-group><name><surname>Fu</surname><given-names>Long-Fei</given-names></name><name><surname>Yang*</surname><given-names>Tian-Ge</given-names></name><name><surname>Lan</surname><given-names>De-Qing</given-names></name><name><surname>Wen</surname><given-names>Fang</given-names></name><name><surname>Liu</surname><given-names>Hong</given-names></name></person-group><article-title><italic><tp:taxon-name><tp:taxon-name-part taxon-name-part-type="genus" reg="Chrysosplenium">Chrysosplenium</tp:taxon-name-part> <tp:taxon-name-part taxon-name-part-type="species" reg="sangzhiense">sangzhiense</tp:taxon-name-part></tp:taxon-name></italic> (<tp:taxon-name><tp:taxon-name-part taxon-name-part-type="family">Saxifragaceae</tp:taxon-name-part></tp:taxon-name>), a new species from Hunan, China</article-title><source>PhytoKeys</source><day>16</day><month>4</month><year>2021</year><volume>176</volume><fpage>21</fpage><lpage>32</lpage><pub-id pub-id-type="doi">10.3897/phytokeys.176.62802</pub-id></mixed-citation></tp:treatment-meta><tp:nomenclature><tp:taxon-name><object-id xmlns:xlink="http://www.w3.org/1999/xlink" content-type="arpha" xlink:type="simple">7D5FF645-2A2F-55D7-96FB-7EF1109D1244</object-id>
              <tp:taxon-name-part taxon-name-part-type="genus" reg="Chrysosplenium">Chrysosplenium</tp:taxon-name-part>
              <tp:taxon-name-part taxon-name-part-type="species" reg="sangzhiense">sangzhiense</tp:taxon-name-part>
              <object-id xmlns:xlink="http://www.w3.org/1999/xlink" content-type="ipni" xlink:type="simple">urn:lsid:ipni.org:names:77216564-1</object-id>
            </tp:taxon-name><tp:taxon-authority>Hong Liu</tp:taxon-authority><tp:taxon-status xmlns:xlink="http://www.w3.org/1999/xlink" xlink:type="simple">sp. nov.</tp:taxon-status><xref ref-type="fig" rid="F3">Figs 3</xref><xref ref-type="fig" rid="F4">, 4</xref><xref ref-type="fig" rid="F5">, 5</xref></tp:nomenclature><tp:treatment-sec sec-type="remarks" id="SECID0EN3AG"><title>Remarks.</title><p>Similar to <italic><tp:taxon-name><tp:taxon-name-part taxon-name-part-type="genus" reg="Chrysosplenium">Chrysosplenium</tp:taxon-name-part> <tp:taxon-name-part taxon-name-part-type="species" reg="grayanum">grayanum</tp:taxon-name-part></tp:taxon-name></italic>, <italic><tp:taxon-name><tp:taxon-name-part taxon-name-part-type="genus" reg="Chrysosplenium">C.</tp:taxon-name-part> <tp:taxon-name-part taxon-name-part-type="species" reg="nepalense">nepalense</tp:taxon-name-part></tp:taxon-name></italic>, <italic><tp:taxon-name><tp:taxon-name-part taxon-name-part-type="genus" reg="Chrysosplenium">C.</tp:taxon-name-part> <tp:taxon-name-part taxon-name-part-type="species" reg="sinicum">sinicum</tp:taxon-name-part></tp:taxon-name></italic> and <italic><tp:taxon-name><tp:taxon-name-part taxon-name-part-type="genus" reg="Chrysosplenium">C.</tp:taxon-name-part> <tp:taxon-name-part taxon-name-part-type="species" reg="cavaleriei">cavaleriei</tp:taxon-name-part></tp:taxon-name></italic> (Table <xref ref-type="table" rid="T2">2</xref>). <italic><tp:taxon-name><tp:taxon-name-part taxon-name-part-type="genus" reg="Chrysosplenium">C.</tp:taxon-name-part> <tp:taxon-name-part taxon-name-part-type="species" reg="sangzhiense">sangzhiense</tp:taxon-name-part></tp:taxon-name></italic> differs from <italic><tp:taxon-name><tp:taxon-name-part taxon-name-part-type="genus" reg="Chrysosplenium">C.</tp:taxon-name-part> <tp:taxon-name-part taxon-name-part-type="species" reg="grayanum">grayanum</tp:taxon-name-part></tp:taxon-name></italic> in its usually fewer cauline leaves, a square flowering stem and red-brown seeds; from <italic><tp:taxon-name><tp:taxon-name-part taxon-name-part-type="genus" reg="Chrysosplenium">C.</tp:taxon-name-part> <tp:taxon-name-part taxon-name-part-type="species" reg="nepalense">nepalense</tp:taxon-name-part></tp:taxon-name></italic> it differs in its usually fewer cauline leaves, a square flowering stem and conspicuously unequal capsule lobes; from <italic><tp:taxon-name><tp:taxon-name-part taxon-name-part-type="genus" reg="Chrysosplenium">C.</tp:taxon-name-part> <tp:taxon-name-part taxon-name-part-type="species" reg="sinicum">sinicum</tp:taxon-name-part></tp:taxon-name></italic> it differs in producing sterile shoots from all leaf axils, an absence of basal leaves, larger cauline leaves, and red-brown seeds; and from <italic><tp:taxon-name><tp:taxon-name-part taxon-name-part-type="genus" reg="Chrysosplenium">C.</tp:taxon-name-part> <tp:taxon-name-part taxon-name-part-type="species" reg="cavaleriei">cavaleriei</tp:taxon-name-part></tp:taxon-name></italic> it differs in its erect sepals and absent disc.</p><fig id="F3" position="float" orientation="portrait"><object-id xmlns:xlink="http://www.w3.org/1999/xlink" content-type="doi" xlink:type="simple">10.3897/phytokeys.176.62802.figure3</object-id><object-id xmlns:xlink="http://www.w3.org/1999/xlink" content-type="arpha" xlink:type="simple">389C95B9-3C95-5766-906C-1942FDF87EC9</object-id><label>Figure 3.</label><caption><p>Illustration of <italic><tp:taxon-name><tp:taxon-name-part taxon-name-part-type="genus" reg="Chrysosplenium">Chrysosplenium</tp:taxon-name-part> <tp:taxon-name-part taxon-name-part-type="species" reg="sangzhiense">sangzhiense</tp:taxon-name-part></tp:taxon-name></italic> Hong Liu, sp. nov. <bold>A</bold> habit in flowering phase <bold>B</bold> non-flowering stem <bold>C</bold> inflorescence with flowers <bold>D</bold> flower <bold>E</bold> capsule <bold>F</bold> seeds.</p></caption><graphic xmlns:xlink="http://www.w3.org/1999/xlink" xlink:href="phytokeys-176-021-g003.jpg" position="float" orientation="portrait" xlink:type="simple" id="oo_531538.jpg"><uri content-type="original_file" xlink:type="simple">https://binary.pensoft.net/fig/531538</uri></graphic></fig><table-wrap id="T2" position="float" orientation="portrait"><label>Table 2.</label><caption><p>Morphological comparison of <italic><tp:taxon-name><tp:taxon-name-part taxon-name-part-type="genus" reg="Chrysosplenium">Chrysosplenium</tp:taxon-name-part> <tp:taxon-name-part taxon-name-part-type="species" reg="sangzhiense">sangzhiense</tp:taxon-name-part></tp:taxon-name></italic>, <italic><tp:taxon-name><tp:taxon-name-part taxon-name-part-type="genus" reg="Chrysosplenium">C.</tp:taxon-name-part> <tp:taxon-name-part taxon-name-part-type="species" reg="cavaleriei">cavaleriei</tp:taxon-name-part></tp:taxon-name></italic>, <italic><tp:taxon-name><tp:taxon-name-part taxon-name-part-type="genus" reg="Chrysosplenium">C.</tp:taxon-name-part> <tp:taxon-name-part taxon-name-part-type="species" reg="grayanum">grayanum</tp:taxon-name-part></tp:taxon-name></italic>, <italic><tp:taxon-name><tp:taxon-name-part taxon-name-part-type="genus" reg="Chrysosplenium">C.</tp:taxon-name-part> <tp:taxon-name-part taxon-name-part-type="species" reg="nepalense">nepalense</tp:taxon-name-part></tp:taxon-name></italic> and <italic><tp:taxon-name><tp:taxon-name-part taxon-name-part-type="genus" reg="Chrysosplenium">C.</tp:taxon-name-part> <tp:taxon-name-part taxon-name-part-type="species" reg="sinicum">sinicum</tp:taxon-name-part></tp:taxon-name></italic>.</p></caption><table id="TID0E3SBG" rules="all"><tbody><tr><th rowspan="1" colspan="1">Characters</th><th rowspan="1" colspan="1">
                      <italic><tp:taxon-name><tp:taxon-name-part taxon-name-part-type="genus" reg="Chrysosplenium">C.</tp:taxon-name-part> <tp:taxon-name-part taxon-name-part-type="species" reg="sangzhiense">sangzhiense</tp:taxon-name-part></tp:taxon-name></italic>
                    </th><th rowspan="1" colspan="1">
                      <italic><tp:taxon-name><tp:taxon-name-part taxon-name-part-type="genus" reg="Chrysosplenium">C.</tp:taxon-name-part> <tp:taxon-name-part taxon-name-part-type="species" reg="cavaleriei">cavaleriei</tp:taxon-name-part></tp:taxon-name></italic>
                    </th><th rowspan="1" colspan="1">
                      <italic><tp:taxon-name><tp:taxon-name-part taxon-name-part-type="genus" reg="Chrysosplenium">C.</tp:taxon-name-part> <tp:taxon-name-part taxon-name-part-type="species" reg="grayanum">grayanum</tp:taxon-name-part></tp:taxon-name></italic>
                    </th><th rowspan="1" colspan="1">
                      <italic><tp:taxon-name><tp:taxon-name-part taxon-name-part-type="genus" reg="Chrysosplenium">C.</tp:taxon-name-part> <tp:taxon-name-part taxon-name-part-type="species" reg="nepalense">nepalense</tp:taxon-name-part></tp:taxon-name></italic>
                    </th><th rowspan="1" colspan="1">
                      <italic><tp:taxon-name><tp:taxon-name-part taxon-name-part-type="genus" reg="Chrysosplenium">C.</tp:taxon-name-part> <tp:taxon-name-part taxon-name-part-type="species" reg="sinicum">sinicum</tp:taxon-name-part></tp:taxon-name></italic>
                    </th></tr><tr><td rowspan="1" colspan="1">
                      <bold>Sterile branch</bold>
                    </td><td rowspan="1" colspan="1">from all leaf axils</td><td rowspan="1" colspan="1">from near stem base</td><td rowspan="1" colspan="1">from all leaf axils</td><td rowspan="1" colspan="1">from all leaf axils</td><td rowspan="1" colspan="1">only from basal leaf axils</td></tr><tr><td rowspan="1" colspan="1">
                      <bold>Basal leaves</bold>
                    </td><td rowspan="1" colspan="1">absent</td><td rowspan="1" colspan="1">absent</td><td rowspan="1" colspan="1">absent</td><td rowspan="1" colspan="1">absent</td><td rowspan="1" colspan="1">present</td></tr><tr><td rowspan="1" colspan="1">
                      <bold>Cauline leaves</bold>
                    </td><td rowspan="1" colspan="1">2–3 pairs, 10–30 × 10–25 mm</td><td rowspan="1" colspan="1">1–3 pairs, 9–13 × 10–14 mm</td><td rowspan="1" colspan="1">2–7 pairs, 4–17 × 4–17 mm</td><td rowspan="1" colspan="1">3–5 pairs, 3–18 × 5–18 mm</td><td rowspan="1" colspan="1">1–2 pairs, 6–10.5 × 7.5–11.5 mm</td></tr><tr><td rowspan="1" colspan="1">
                      <bold>Flowering stem (upper part)</bold>
                    </td><td rowspan="1" colspan="1">square</td><td rowspan="1" colspan="1">unknown</td><td rowspan="1" colspan="1">rounded</td><td rowspan="1" colspan="1">rounded</td><td rowspan="1" colspan="1">square</td></tr><tr><td rowspan="1" colspan="1">
                      <bold>Sepals</bold>
                    </td><td rowspan="1" colspan="1">erect</td><td rowspan="1" colspan="1">spreading</td><td rowspan="1" colspan="1">erect</td><td rowspan="1" colspan="1">erect</td><td rowspan="1" colspan="1">erect</td></tr><tr><td rowspan="1" colspan="1">
                      <bold>Disc</bold>
                    </td><td rowspan="1" colspan="1">absent</td><td rowspan="1" colspan="1">distinct</td><td rowspan="1" colspan="1">somewhat inconspicuous</td><td rowspan="1" colspan="1">absent</td><td rowspan="1" colspan="1">absent</td></tr><tr><td rowspan="1" colspan="1">
                      <bold>Capsule lobe</bold>
                    </td><td rowspan="1" colspan="1">lobes conspicuous unequal</td><td rowspan="1" colspan="1">lobes conspicuous unequal</td><td rowspan="1" colspan="1">lobes conspicuous unequal</td><td rowspan="1" colspan="1">lobes subequal</td><td rowspan="1" colspan="1">lobes conspicuous unequal</td></tr><tr><td rowspan="1" colspan="1">
                      <bold>Seed</bold>
                    </td><td rowspan="1" colspan="1">red brown, papillose</td><td rowspan="1" colspan="1">dark brown, papillose</td><td rowspan="1" colspan="1">dark brown, papillose</td><td rowspan="1" colspan="1">red brown, smooth</td><td rowspan="1" colspan="1">dark brown, papillose</td></tr></tbody></table></table-wrap></tp:treatment-sec><tp:treatment-sec sec-type="material" id="SECID0EBLBG"><title>Type.</title><p>China. Hunan: Badagongshan National Nature Reserve, Sangzhi County, <named-content xmlns:xlink="http://www.w3.org/1999/xlink" content-type="dwc:verbatimCoordinates" xlink:type="simple"><named-content content-type="geo-json" specific-use="{&#34;type&#34;:&#34;Point&#34;,&#34;coordinates&#34;:[110.092500,29.786111]}" id="NCID0EKLBG" xlink:type="simple">29°47'10"N, 110°5'33"E</named-content></named-content>, under broadleaved forests and near the stream in a mountain area at ca 1,220 m altitude, 22 April 2017, <italic>Hong Liu HSN07449</italic> (holotype HSN; isotypes HSN, IBK).</p></tp:treatment-sec><tp:treatment-sec sec-type="description" id="SECID0ERLBG"><title>Description.</title><p>Perennial herbs, 10–25 cm tall. <bold><italic>Root</italic></bold> fibrous and robust. <bold><italic>Rhizome</italic></bold> long creeping without stolons or bulbs. <bold><italic>Basal leaves</italic></bold> absent. <bold><italic>Sterile shoots</italic></bold> well developed, arising from all leaf axils, round in cross-section, 5–15 cm long at anthesis, later elongate and decumbent, up to 50 cm long, rooting at nodes, without forming a rosette. <bold><italic>Leaves</italic></bold> of sterile shoots opposite, isophyllous, always ca 8 at anthesis, dark purple, petiole 6–10 mm long, blade 10–30 × 10–25 mm, rounded, glabrous, apex obtuse, margin obtusely dentate (10–16 teeth), base broadly cuneate; post-anthesis 10–30 or more, green, petiole 6–10 mm long, blade 20–35 × 15–20 mm, rounded or ovate, glabrous, apex obtuse, margin obtusely dentate (12–20 teeth), base broadly cuneate. <bold><italic>Cauline leaves</italic></bold> 4–6 (2–3 pairs), opposite, petiole 6–10 mm long; blade 6–13 × 5–12 mm, rounded or broadly ovate, glabrous, apex obtuse, margin obtusely dentate (10–14 teeth), base broadly cuneate. <bold><italic>Flowering stem(s)</italic></bold> erect, branched, 10–23 cm tall, glabrous, purple, square in cross-section. <bold><italic>Inflorescence</italic></bold> 8–25-flowered cyme, dense, 1.4–9 cm long, 5–10 cm in diam.; <bold><italic>bracteal leaves</italic></bold> yellow-green, triangular arrangement and unequal, the middle one larger, petiole 2–8 mm long, blade 4–15 × 7–10 mm, subrounded, glabrous, apex obtuse, margin obtusely dentate (6–12 teeth), base broadly cuneate; <bold><italic>Flowers</italic></bold> tetramerous, actinomorphic; <bold><italic>sepals</italic></bold> 4 (2 pairs), erect, yellow in flowering phase but turn green in fruiting time, 2–3 × 2–3 mm, broadly ovate, apex obtuse; disk absent; <bold><italic>stamens</italic></bold> 8, homostylic, 1–2 mm long, shorter than sepals; filaments slender, ca 1 mm long; anther yellow, 2-locular, longitudinally dehiscent; ovary 2-locular, semi-inferior; stigma 2; styles erect, ca 1–2 mm long. <bold><italic>Fruit</italic></bold> a capsule, 5–7 mm long, green, smooth, 2-lobed (horn-shaped), conspicuous unequal, dehiscent along the adaxial suture; seeds numerous, reddish brown, sub-ovoid, a raphe on one side, 650–800 × 600–750 μm, papillose.</p><fig id="F4" position="float" orientation="portrait"><object-id xmlns:xlink="http://www.w3.org/1999/xlink" content-type="doi" xlink:type="simple">10.3897/phytokeys.176.62802.figure4</object-id><object-id xmlns:xlink="http://www.w3.org/1999/xlink" content-type="arpha" xlink:type="simple">D2349049-506B-526E-AEB1-5D9C23BB9035</object-id><label>Figure 4.</label><caption><p>Plate of <italic><tp:taxon-name><tp:taxon-name-part taxon-name-part-type="genus" reg="Chrysosplenium">Chrysosplenium</tp:taxon-name-part> <tp:taxon-name-part taxon-name-part-type="species" reg="sangzhiense">sangzhiense</tp:taxon-name-part></tp:taxon-name></italic> Hong Liu, sp. nov. <bold>A</bold> habitat <bold>B</bold> habit in flowering phase <bold>C</bold> habit in non-flowering phase <bold>D</bold> flowering stem <bold>E</bold> inflorescence with flowers (Photos by Hong Liu).</p></caption><graphic xmlns:xlink="http://www.w3.org/1999/xlink" xlink:href="phytokeys-176-021-g004.jpg" position="float" orientation="portrait" xlink:type="simple" id="oo_531539.jpg"><uri content-type="original_file" xlink:type="simple">https://binary.pensoft.net/fig/531539</uri></graphic></fig></tp:treatment-sec><tp:treatment-sec sec-type="etymology" id="SECID0EAOBG"><title>Etymology.</title><p><italic><tp:taxon-name><tp:taxon-name-part taxon-name-part-type="genus" reg="Chrysosplenium">Chrysosplenium</tp:taxon-name-part> <tp:taxon-name-part taxon-name-part-type="species" reg="sangzhiense">sangzhiense</tp:taxon-name-part></tp:taxon-name></italic> is named after the type locality, Sangzhi County, Hunan Province, China.</p></tp:treatment-sec><tp:treatment-sec sec-type="Vernacular name" id="SECID0EROBG"><title>Vernacular name.</title><p>sāng zhí jīn yāo (Chinese pronunciation); 桑植金腰 (Chinese name).</p></tp:treatment-sec><tp:treatment-sec sec-type="conservation status" id="SECID0EWOBG"><title>Conservation status.</title><p>At present, <italic><tp:taxon-name><tp:taxon-name-part taxon-name-part-type="genus" reg="Chrysosplenium">Chrysosplenium</tp:taxon-name-part> <tp:taxon-name-part taxon-name-part-type="species" reg="sangzhiense">sangzhiense</tp:taxon-name-part></tp:taxon-name></italic> is only known from a single locality (IUCN criterion D2). At this locality, the population is ca 500 mature individuals (IUCN criterion D1) growing in at least ten patches within a nature reserve. Using the IUCN methodology, <italic><tp:taxon-name><tp:taxon-name-part taxon-name-part-type="genus" reg="Chrysosplenium">C.</tp:taxon-name-part> <tp:taxon-name-part taxon-name-part-type="species" reg="sangzhiense">sangzhiense</tp:taxon-name-part></tp:taxon-name></italic> would be classed as Vulnerable (<abbrev xmlns:xlink="http://www.w3.org/1999/xlink" xlink:title="Vulnerable" id="ABBRID0ESPBG" xlink:type="simple">VU</abbrev>), however no plausible threat could be found to confirm its status as the population is located within a protected area and not under threat in the near future. In addition, considering that the surrounding area has not been completely explored, there may be hitherto undocumented additional populations. For these reasons the Global Species Conservation Assessment for <italic><tp:taxon-name><tp:taxon-name-part taxon-name-part-type="genus" reg="Chrysosplenium">C.</tp:taxon-name-part> <tp:taxon-name-part taxon-name-part-type="species" reg="sangzhiense">sangzhiense</tp:taxon-name-part></tp:taxon-name></italic> is Least Concern (<abbrev xmlns:xlink="http://www.w3.org/1999/xlink" xlink:title="Least Concern" id="ABBRID0EBQBG" xlink:type="simple">LC</abbrev>).</p><fig id="F5" position="float" orientation="portrait"><object-id xmlns:xlink="http://www.w3.org/1999/xlink" content-type="doi" xlink:type="simple">10.3897/phytokeys.176.62802.figure5</object-id><object-id xmlns:xlink="http://www.w3.org/1999/xlink" content-type="arpha" xlink:type="simple">7393A114-E3CD-5FDC-ACD6-66A4FE922B1A</object-id><label>Figure 5.</label><caption><p>Macro- and micro-morphology of <italic><tp:taxon-name><tp:taxon-name-part taxon-name-part-type="genus" reg="Chrysosplenium">Chrysosplenium</tp:taxon-name-part></tp:taxon-name></italic> spp. <bold>A</bold><italic><tp:taxon-name><tp:taxon-name-part taxon-name-part-type="genus" reg="Chrysosplenium">C.</tp:taxon-name-part> <tp:taxon-name-part taxon-name-part-type="species" reg="sangzhiense">sangzhiense</tp:taxon-name-part></tp:taxon-name></italic>, habit (<bold>A1</bold>), inflorescence with flowers (<bold>A2</bold>), scanning electron micrograph (<abbrev xmlns:xlink="http://www.w3.org/1999/xlink" xlink:title="scanning electron micrograph" id="ABBRID0EFRBG" xlink:type="simple">SEM</abbrev>) of seed 200× <bold>(A3)</bold>, 1,000× <bold>(A4) B</bold><italic><tp:taxon-name><tp:taxon-name-part taxon-name-part-type="genus" reg="Chrysosplenium">C.</tp:taxon-name-part> <tp:taxon-name-part taxon-name-part-type="species" reg="grayanum">grayanum</tp:taxon-name-part></tp:taxon-name></italic>, habit (<bold>B1</bold>), inflorescence with flowers (<bold>B2</bold>), <abbrev xmlns:xlink="http://www.w3.org/1999/xlink" xlink:title="scanning electron micrograph" id="ABBRID0E3RBG" xlink:type="simple">SEM</abbrev> of seed 150× (<bold>B3</bold>), 1,000× (<bold>B4</bold>) <bold>C</bold><italic><tp:taxon-name><tp:taxon-name-part taxon-name-part-type="genus" reg="Chrysosplenium">C.</tp:taxon-name-part> <tp:taxon-name-part taxon-name-part-type="species" reg="nepalense">nepalense</tp:taxon-name-part></tp:taxon-name></italic>, habit (<bold>C1</bold>), inflorescence with flowers (<bold>C2</bold>), <abbrev xmlns:xlink="http://www.w3.org/1999/xlink" xlink:title="scanning electron micrograph" id="ABBRID0EVSBG" xlink:type="simple">SEM</abbrev> of seed 150× (<bold>C3</bold>), 1,000× (<bold>C4</bold>) <bold>D</bold><italic><tp:taxon-name><tp:taxon-name-part taxon-name-part-type="genus" reg="Chrysosplenium">C.</tp:taxon-name-part> <tp:taxon-name-part taxon-name-part-type="species" reg="sinicum">sinicum</tp:taxon-name-part></tp:taxon-name></italic> habit (<bold>D1</bold>), inflorescence with flowers (<bold>D2</bold>) <abbrev xmlns:xlink="http://www.w3.org/1999/xlink" xlink:title="scanning electron micrograph" id="ABBRID0EOTBG" xlink:type="simple">SEM</abbrev> of seed 150× (<bold>D3</bold>), 1,000× (<bold>D4</bold>) (Photos by Hong Liu).</p></caption><graphic xmlns:xlink="http://www.w3.org/1999/xlink" xlink:href="phytokeys-176-021-g005.jpg" position="float" orientation="portrait" xlink:type="simple" id="oo_531540.jpg"><uri content-type="original_file" xlink:type="simple">https://binary.pensoft.net/fig/531540</uri></graphic></fig></tp:treatment-sec></tp:taxon-treatment>
